# Supplementary material for: p53-Related Transcription Targets of TAp73 in Cancer Cells—Bona Fide or Distorted Reality?
Source: Int J Mol Sci. 2020 Feb 17;21(4):1346. doi: 10.3390/ijms21041346 (PMC7072922; doi:10.3390/ijms21041346)
Supplement: Supplementary file 1 [file ijms-21-01346-s001.zip]

Archive with 3 entries (2 files):
- ijms-672239-supplementary proofreading/
- ijms-672239-supplementary proofreading/Supplementary Table S1.xlsx
- ijms-672239-supplementary proofreading/Supplementary Table S2.xlsx
