# Supplementary material for: p53-Related Transcription Targets of TAp73 in Cancer Cells—Bona Fide or Distorted Reality?
Source: Int J Mol Sci. 2020 Feb 17;21(4):1346. doi: 10.3390/ijms21041346 (PMC7072922; doi:10.3390/ijms21041346)
Supplement: Supplementary file 1 [file ijms-21-01346-s001.zip › ijms-672239-supplementary proofreading/Supplementary Table S1.xlsx]

## Sheet: validated gene list 
Paper number	Gene Symbol	Reference 1 (1st author)	year published	Species and cell lines used	Knockout or Overexpression study	Treatment/condition used	Experiment type (High throughput or individual gene)	Technique used for detecting p73 binding	p73 binding position	Technique for validation (Chip-PCR, real-time, EMS, Promoter assay)	p73α	p73β	p73γ	p73δ	DNp73α	Comment	web link
1	GADD45	Chang-Woo Lee	1999	Human, Saos-2 and U20S	Overexpression	Normal	Individual	promoter assay	Intron 3	western	Increase	Increase	-	-		position of p53 RE from reference stated, β-isoform was more efficient at inducing activity compared to the α isoform on GADD45 and MDM2	https://www.nature.com/articles/1202793
1	MDM2	Chang-Woo Lee	1999	Human, Saos-2 and U20S	Overexpression	Normal	Individual	promoter assay	promoter	western	Increase	Increase	-	-		position of p53 RE from reference stated, β-isoform was more efficient at inducing activity compared to the α isoform on GADD45 and MDM2	https://www.nature.com/articles/1202793
1	p21	Chang-Woo Lee	1999	Human, Saos-2 and U20S	Overexpression	Normal	Individual	promoter assay	2.4kb upstream	western	Increase	Increase	-	-		position of p53 RE from reference stated, β-isoform was more efficient at inducing activity compared to the α isoform on GADD45 and MDM2	https://www.nature.com/articles/1202793
2	Bax	Wilma T. Steegenga,	1999	Human, Hep3B and G401	Overexpression	Normal	Individual	promoter assay	-486/-448	-	Increase	-	-	-		position of p53 RE from reference stated	https://www.ncbi.nlm.nih.gov/pmc/articles/PMC84246/
2	Cyclin G	Wilma T. Steegenga,	1999	Human, Hep3B and G401	Overexpression	Normal	Individual	promoter assay		-	Increase	-	-	-		position of p53 RE from reference stated	https://www.ncbi.nlm.nih.gov/pmc/articles/PMC84246/
2	IGFBP3	Wilma T. Steegenga,	1999	Human, Hep3B and G401	Overexpression	Normal	Individual	promoter assay	Intron1 and 2	-	Increase	-	-	-		position of p53 RE from reference stated	https://www.ncbi.nlm.nih.gov/pmc/articles/PMC84246/
2	MDM2	Wilma T. Steegenga,	1999	Human, Hep3B and G401	Overexpression	Normal	Individual	promoter assay	promoter	-	Increase	-	-	-		position of p53 RE from reference stated	https://www.ncbi.nlm.nih.gov/pmc/articles/PMC84246/
2	p21	Wilma T. Steegenga,	1999	Human, Hep3B and G401	Overexpression	Normal	Individual	promoter assay	2.4kb upstream	western	Increase	-	-	-		position of p53 RE from reference stated	https://www.ncbi.nlm.nih.gov/pmc/articles/PMC84246/
3	p21	Vincenzo De Laurenzi,	1998	Human, Saos-2	Overexpression	Normal	Individual	promoter assay	didn't mention	-	Increase	Increase	Increase	Increase			http://jem.rupress.org/content/188/9/1763.long
4	VEGF	Salimath B	2000	Human, Saos-2 and A293	Overexpression	Normal	Individual	promoter assay	−85 to −50	northern and western blot	Decrease	-	-	-			https://www.nature.com/articles/1203672
5	Involucrin	VincenzoDe Laurenzi	2000	Human, NHEK or HaCaT	Overexpression	Normal	Individual	promoter assay		-	Increase	Increase	Increase	Increase			https://pdf.sciencedirectassets.com/272308/1-s2.0-S0006291X00X00484/1-s2.0-S0006291X00929322/main.pdf?X-Amz-Security-Token=AgoJb3JpZ2luX2VjEKb%2F%2F%2F%2F%2F%2F%2F%2F%2F%2FwEaCXVzLWVhc3QtMSJHMEUCIFYjArAkyU7JaqKnNXWEODdqnYG%2Bspb2ufMwZ3KsupiTAiEAiLwu0mTlfuRiS%2FudC%2BU1kl0LmWsqi7I9vd%2FXNc5Wg0Aq2gMIXxACGgwwNTkwMDM1NDY4NjUiDLBt7QiA2R5%2Fy9XB%2Fyq3A2k6fLazDBL3lIgTGLccP105dXWME4x2vwuP7RC%2BoVDHOFsqfh…
5	Loricrin	VincenzoDe Laurenzi	2000	Human, NHEK or HaCaT	Overexpression	Normal	Individual	promoter assay		-	Increase	Increase	Increase	Increase			https://pdf.sciencedirectassets.com/272308/1-s2.0-S0006291X00X00484/1-s2.0-S0006291X00929322/main.pdf?X-Amz-Security-Token=AgoJb3JpZ2luX2VjEKb%2F%2F%2F%2F%2F%2F%2F%2F%2F%2FwEaCXVzLWVhc3QtMSJHMEUCIFYjArAkyU7JaqKnNXWEODdqnYG%2Bspb2ufMwZ3KsupiTAiEAiLwu0mTlfuRiS%2FudC%2BU1kl0LmWsqi7I9vd%2FXNc5Wg0Aq2gMIXxACGgwwNTkwMDM1NDY4NjUiDLBt7QiA2R5%2Fy9XB%2Fyq3A2k6fLazDBL3lIgTGLccP105dXWME4x2vwuP7RC%2BoVDHOFsqfh…
6	GADD45	Jianhui Zhu	2001	Human, MCF7	overexpression	Normal	Individual	promoter assay		-	Increase	-	-	-			https://www.nature.com/articles/1204516#Sec4
7	CDC25C	Karen Krause	2000	Human, Saos-2	overexpression	Normal	Individual	promoter assay	1434bp upstream of start codon	realtime pcr	No effect	No effect	-	-			https://pdf.sciencedirectassets.com/272308/1-s2.0-S0006291X00X00198/1-s2.0-S0006291X01950405/main.pdf?X-Amz-Security-Token=AgoJb3JpZ2luX2VjEKn%2F%2F%2F%2F%2F%2F%2F%2F%2F%2FwEaCXVzLWVhc3QtMSJIMEYCIQCHAr6D%2BKaLlyQ8K8qUJY2nrAWBxpQE9jgXpyhFL%2F9uWAIhAO2VYAVHMpNrCGg1RO9WgqDfLMG6IgU2A8Blmd5dcHPTKtoDCHIQAhoMMDU5MDAzNTQ2ODY1IgyGL6K6fZtGM9emD4YqtwMrYWakWqTYeSCE94jdcoixR6G1Duo19cAbXctH7MFC97tZvOMlCtHk078s…
7	p21	Karen Krause	2000	Human, Saos-2	overexpression	Normal	Individual	promoter assay		realtime pcr	Increase	Increase	-	-			https://pdf.sciencedirectassets.com/272308/1-s2.0-S0006291X00X00198/1-s2.0-S0006291X01950405/main.pdf?X-Amz-Security-Token=AgoJb3JpZ2luX2VjEKn%2F%2F%2F%2F%2F%2F%2F%2F%2F%2FwEaCXVzLWVhc3QtMSJIMEYCIQCHAr6D%2BKaLlyQ8K8qUJY2nrAWBxpQE9jgXpyhFL%2F9uWAIhAO2VYAVHMpNrCGg1RO9WgqDfLMG6IgU2A8Blmd5dcHPTKtoDCHIQAhoMMDU5MDAzNTQ2ODY1IgyGL6K6fZtGM9emD4YqtwMrYWakWqTYeSCE94jdcoixR6G1Duo19cAbXctH7MFC97tZvOMlCtHk078s…
8	Bax	Strano S	2001	Human, H1299	overexpression	Normal	Individual	promoter assay	p73 reponse element	western	Increase	-	-	-		Synergise with Yap, mild effect if p73 only	http://www.jbc.org/content/276/18/15164/F8.expansion.html
8	MDM2	Strano S	2001	Human, H1299	overexpression	Normal	Individual	promoter assay	p73 reponse element		Increase	-	-	-		Synergise with Yap, mild effect if p73 only	http://www.jbc.org/content/276/18/15164/F8.expansion.html
9	MDM2	Xiao Qi Wang	2001	Human, H1299,MCF-7,U2OS	overexpression	Normal	Individual	promoter assay		western blot, mutated p73	Increase	Increase	-	-			https://cancerres.aacrjournals.org/content/61/4/1598.long
10	AQP3	Zheng X	2001	Human, H1299, MCF7	overexpression	Normal	Individual	promoter assay	p53 response element	Northern	Increase	Increase	-	-			https://febs.onlinelibrary.wiley.com/doi/full/10.1016/S0014-5793%2800%2902437-6?sid=nlm%3Apubmed
11	Bax	Watanabe K	2002	Human, Saos-2,HL60, COS7	overexpression	Normal	Individual	promoter assay			Increase, synergise with MM1	Increase	-	-			http://www.jbc.org/content/277/17/15113.long
11	MDM2	Watanabe K	2002	Human, Saos-2,HL60, COS7	overexpression	Normal	Individual	promoter assay			Increase	-	-	-			http://www.jbc.org/content/277/17/15113.long
11	p21	Watanabe K	2002	Human, Saos-2,HL60, COS7	overexpression	Normal	Individual	promoter assay			Increase	-	-	-			http://www.jbc.org/content/277/17/15113.long
12	Bax	Michal Štros	2001	Human, Saos-2 and H1299	overexpression	Normal	Individual	promoter assay		EMS and pull down assay	Increase in H1299 , suppress in SASO2 in presence of HMGB1	suppress in SASO2 in presence of HMGB1	-	-		p73 alpha bind to p53 reponse element in presence in HMGB1, In contrast to other p53 target genes, likeMdm2 and p21waf1 , in which p53-dependent transactivation is mediated by a response element containing two consensus sites, activation of theBax promoter by p53 is mediated by a cooperative interaction of three adjacent half-sites (32). However, only two of the p53 half-sites represent the minim…	http://www.jbc.org/content/277/9/7157.long
12	MDM2	Michal Štros	2002	Human, Saos-2 and H1299	overexpression	Normal	Individual	promoter assay		EMS and pull down assay	Increase	-	-	-		p73 alpha bind to p53 reponse element in presence in HMGB1	http://www.jbc.org/content/277/9/7157.long
12	p21	Michal Štros	2002	Human, Saos-2 and H1299	overexpression	Normal	Individual	promoter assay			Increase	-	-	-		reponse not tested presence in HMGB1	http://www.jbc.org/content/277/9/7157.long
13	p21	Antonio Costanzo	2002	Human, Saos-2,HCT116, PaCl4, HEK293, MEF	overexpression	CDDP and doxorubicin	Individual	promoter assay		CHIP in HCT116	Increase, synergise with 300						https://www.cell.com/molecular-cell/fulltext/S1097-2765(02)00431-8?_returnURL=https%3A%2F%2Flinkinghub.elsevier.com%2Fretrieve%2Fpii%2FS1097276502004318%3Fshowall%3Dtrue
13	p53AIP1	Antonio Costanzo	2002	Human, Saos-2,HCT116, PaCl4, HEK293,MEF	overexpression	CDDP and doxorubicin	Individual	promoter assay		CHIP in HCT116	Increase, synergise with 300						https://www.cell.com/molecular-cell/fulltext/S1097-2765(02)00431-8?_returnURL=https%3A%2F%2Flinkinghub.elsevier.com%2Fretrieve%2Fpii%2FS1097276502004318%3Fshowall%3Dtrue
14	CDK1	Jung MS	2001	EJ human bladder carcinoma cell line	Overexpression	Normal	Individual	promoter assay			-	Suppress	-	-		DNA binding activity of NF-Y was significantly reduced by the expression of either p53, p63γ, or p73β, that inactivation of DNA binding activity of NF-Y mediates transcription repression of the cyclin B and cdk1 genes in p53-induced senescence	https://www.nature.com/articles/1204748
15	HMG1	Hidetaka URAMOTO	2003	Human, Saos-2 and A2780	overexpression	Normal	Individual	promoter assay	GCCAAT recognition, CTF binding site	EMSA	Increase	-	-	-		p53 suppress	https://www.ncbi.nlm.nih.gov/pmc/articles/PMC1223307/
15	P21	Hidetaka URAMOTO	2003	Human H1299	overexpression	Normal	Individual	promoter assay	GCCAAT recognition, CTF binding site	EMSA	Increase	-	-	-		p53 increase in presence of CTF2, but p73 suppress in presence of CTF2	https://www.ncbi.nlm.nih.gov/pmc/articles/PMC1223307/
17	DNp73	Takahito Nakagawa	2002	Human, Saos-2,SH-SY5Y	Overexpression	Normal	Individual	promoter assay	−76 to −57		Increase	Increase	-	-		mapped the site by themselve	https://www.ncbi.nlm.nih.gov/pmc/articles/PMC133713/
17	MDM2	Takahito Nakagawa	2002	Human, Saos-2,SH-SY5Y	Overexpression	Normal	Individual	promoter assay			Increase	Increase	-	-		mapped the site by themselve	https://www.ncbi.nlm.nih.gov/pmc/articles/PMC133713/
17	Bax	Takahito Nakagawa	2002	Human, Saos-2,SH-SY5Y	Overexpression	Normal	Individual	promoter assay			Increase	Increase	-	-		mapped the site by themselve	https://www.ncbi.nlm.nih.gov/pmc/articles/PMC133713/
18	DNp73	T J Grob	2001	Human, Saos-2, K562, LAN-5, SK-N-SH	Overexpression	Normal	Individual	promoter assay	−76 to −57, Intron2	realtime pcr	Increase	Increase	Increase	-		mapped the site by themselve	https://www.nature.com/articles/4400962
19	P21	Hidetaka Uramoto	2002	Human, Saos-2	Overexpression	Normal	Individual	promoter assay	E-box binding through C-Myc		Increase	-	-	-			http://www.jbc.org/content/277/35/31694.long
19	YBX-1	Hidetaka Uramoto	2002	Human, Saos-2,HO15.19	Overexpression	Normal	Individual	promoter assay	E-box binding through C-Myc		Increase	-	-	-		p73 transactivated the YB-1 promoter in experiments with Saos-2 cells, which express c-Myc, but not with HO15.19 cells, which lack c-Myc., Not very clear	http://www.jbc.org/content/277/35/31694.long
20	p21	Fulco M	2003	Human, U2OS, HCT116, MCF7, HeLa	Overexpression	Normal	Individual	promoter assay	p53/73RE	Oligo pull down, western blot	Increase but suppress in presen of p34cdc2	-	-	-		p73 induce p21 but induction supressed in present of p34cdc2 or p34cdc2 plus myc	http://www.jbc.org/content/278/49/49196.long
21	IL-4Ralpha	Sasaki Y	2003	Human, DLD1, A172, H1299, SaoS2,RKO,HCT116,LoVO, MKN74,SW480,BM314,MKN28	Overexpression	Normal	Individual	promoter assay	intron 1, 8 copies of p53 binding site	northern, western, flow cyto, mutated promoter activity	Increase	Increase	-	-		mapped the site by themselve	https://cancerres.aacrjournals.org/content/63/23/8145.long
22	ADA	Apollonia Tullo	2003	Human, H1299, SAOS, H1299 with p53, MCF7, A2780	Overexpression	Normal	Individual	promoter assay	intron1, +3315 to +3618, p53 re	mutated promoter activity, western and confirmed by Chip	Increase	Increase	-	-		mapped the site by themselve	https://www.nature.com/articles/1206967
23	PDGFRB	Uramoto H	2003	Mouse, NIH3T3, COS2	Overexpression	Normal	Individual	promoter assay	CCAAT motif		Supress	-	-	-		TSA can counteract its suppression through p300	https://jcs.biologists.org/content/117/22/5323.long
24	caspase-1	Jain N	2005	Human, Hela, MCF7, U2OS, K562,	Overexpression	Normal	Individual	promoter assay	p53/p73	mutated promoter activity, mRNA and western	Increase	Increase	-	Increase			http://www.jbc.org/content/280/44/36664.long
25	Cyclin B1	Innocente SA	2005	Human, SKNAS, H24	Overexpression	Normal	Individual	promoter assay	−287, -1050, SP1 site	Chip	Supress	Supress	-	-	-	Independent of NF-Y sites but requires Sp1	https://linkinghub.elsevier.com/retrieve/pii/S0006-291X(05)00280-9
26	Gastrin	K Tomkova	2006	AGS, H1299	Overexpression	Normal	Individual	promoter assay		mRNA, Chip	Increase	Increase	-	-	Suppress	mapped the site by themselve	https://www.nature.com/articles/1209610
26	p21	K Tomkova	2006	AGS	Overexpression	Normal	Individual	promoter assay		mRNA, Chip	Increase	-	-	-	-	mapped the site by themselve	https://www.nature.com/articles/1209610
27	GLX2	Xu Y	2006	Human, MCF7, RKO, HCT116	Overexpression	Normal	Individual	promoter assay	intron 1, p53 RE, +3901 to +3934	Northern	-	Increase	-	-	-	mapped the site by themselve	https://www.ncbi.nlm.nih.gov/pubmed/16831876
27	p21	Xu Y	2006	Human, MCF7, RKO	Overexpression	Normal				CHIP	-	Increase	-	-	-		https://www.ncbi.nlm.nih.gov/pubmed/16831876
28	hTERT	Racek T	2005	Human, H1299	Overexpression	Normal	Individual	promoter assay	SPP1 promoter binding site	Realtime PCR	Supress	Supress	Supress	Supress	-	p73 bind at Sp1 site	http://www.jbc.org/content/280/49/40402.long
29	TP53INP1	Tomasini R	2005	Human, H1299, MEF p53+/+, MEF p53-/-,	Overexpression	Normal	Individual	promoter assay	p53 response element, −1364 and −1239 bp	Realtime PCR	Mouse promoter, Human p73alpha increase						https://www.nature.com/articles/1208951
30	BAX	M. Saunders	2005	Human, U-87MG	Overexpression	Normal	Individual	promoter assay		western	Increase	Increase	-	-	-		https://link-springer-com.libproxy1.nus.edu.sg/content/pdf/10.1007%2Fs10495-005-2467-x.pdf
30	BCL2	M. Saunders	2005	Human, U-87MG	Overexpression	Normal	Individual	promoter assay		western	Suppress	Suppress	-	-	-		https://link-springer-com.libproxy1.nus.edu.sg/content/pdf/10.1007%2Fs10495-005-2467-x.pdf
30	HIV-LTR	M. Saunders	2005	Human, U-87MG	Overexpression	Normal	Individual	promoter assay			Increase	Increase	-	-	-		https://link-springer-com.libproxy1.nus.edu.sg/content/pdf/10.1007%2Fs10495-005-2467-x.pdf
30	p21	M. Saunders	2005	Human, U-87MG	Overexpression	Normal	Individual	promoter assay			Suppress	Suppress	-	-	-		https://link-springer-com.libproxy1.nus.edu.sg/content/pdf/10.1007%2Fs10495-005-2467-x.pdf
31	IGF-IR	IritNahor	2005	HCT116 p53 −/−	Overexpression	Normal	Individual	promoter assay	−476/640, didn’t mention whether is it p53 RE	western blot	Suppress	-	-	-	Suppress	mapped the site by themselve	https://www.sciencedirect.com/science/article/abs/pii/S109663740500105X?via%3Dihub
32	α-fetoprotein	Rutao Cui	2005	mouse, Hepa1-6, human, Hep3B	Overexpression	Normal	Individual	promoter assay	p53 response	western, Realtime, EMSA	Suppress	Suppress					http://www.jbc.org/content/280/47/39152.long
33	IPAF	Preeti Paliwal	2007	Human, Hela, Cos1, SAOS-2	Overexpression	Normal	Individual	promoter assay		realtime	Increase	Increase	-	-	-	Hck inhibits p73α-induced apoptosis.	https://bmcmolbiol.biomedcentral.com/articles/10.1186/1471-2199-8-45
33	MDM2	Preeti Paliwal	2007	Human, Hela, Cos1, SAOS-2	Overexpression	Normal	Individual	promoter assay		realtime	Increase	-	-	-	-	Hck inhibits p73α-induced apoptosis.	https://bmcmolbiol.biomedcentral.com/articles/10.1186/1471-2199-8-45
33	pG13	Preeti Paliwal	2007	Human, Hela, Cos1, SAOS-2	Overexpression	Normal	Individual	promoter assay			-	Increase	-	-	-	Hck inhibits p73α-induced apoptosis.	https://bmcmolbiol.biomedcentral.com/articles/10.1186/1471-2199-8-45
34	Cks1	Karen Rother,	2007	Human, Saos-2, NIH3T3, Hela, HCT116, HS766 T, C33A	Overexpression	serum stimulation	Individual	promoter assay	CDE and CHR	Chip	No effect	No effect	-	-	-	Only p53 repress	https://www-tandfonline-com.libproxy1.nus.edu.sg/doi/abs/10.4161/cc.6.7.4017#aHR0cHM6Ly93d3ctdGFuZGZvbmxpbmUtY29tLmxpYnByb3h5MS5udXMuZWR1LnNnL2RvaS9wZGYvMTAuNDE2MS9jYy42LjcuNDAxNz9uZWVkQWNjZXNzPXRydWVAQEAw
35	Cks2	Karen Rother,	2007	Human, Saos-2, Hela, HCT116, HS766T, C33A, DLD	Overexpression	Normal	Individual	promoter assay	CCAAT‐boxes	Chip	No effect	No effect	-	-	-	Only p53 repress	https://febs.onlinelibrary.wiley.com/doi/full/10.1016/j.febslet.2007.02.028
36	PKCdelta	Ponassi R	2006	Human,Saos-2, H1299,	Overexpression	Normal	Individual	promoter assay	p53-like binding sites		Increase	-	-	-	No effect		https://www.ncbi.nlm.nih.gov/pubmed/16959223
37	VDR	Kommagani R	2007	Human, H1299 , SaoS2, Hela	Overexpression	Normal	Individual	promoter assay		Chip, western, realtime	Increase	Increase	-	-	DNp73beta_increase		http://www.jbc.org/content/282/41/29847/F5.expansion.html
38	Collagenase	Faina Vikhanskaya,	2007	Human, H1299,NIH3T3, COS7, U2OS, Saos-2	Overexpression	Normal	Individual	promoter assay	AP1 binding site		-	Increase	-	-	-	Synergise with C-Jun	https://www-nature-com.libproxy1.nus.edu.sg/articles/ncb1598
38	Cyclin D1	Faina Vikhanskaya,	2007	Human, H1299,NIH3T3, COS7, U2OS, Saos-2	Overexpression	Normal	Individual	promoter assay	AP1 binding site		-	Increase	-	-	-	Synergise with C-Jun	https://www-nature-com.libproxy1.nus.edu.sg/articles/ncb1598
39	GLS2	Velletri	2013	Human, HEK293E, Saos-2, SH-SH5Y	Overexpression	Normal	Individual	promoter assay	p53-responsive	Chip, realtime	Increase	Increase	-	-	No effect		https://www.ncbi.nlm.nih.gov/pubmed/24121663
40	Cox4i1	Rufini	2012	Human, HCT116, MEF	Overexpression	Normal	Individual	promoter assay	p53 response element, first intron	Chip, realtime	Increase	Increase	-	-	-	mouse model data then to cell lines	https://www.ncbi.nlm.nih.gov/pmc/articles/PMC3444727/
40	MDM2	Rufini	2012	Saos-2	Overexpression	Normal	Individual	CHIP									https://www.ncbi.nlm.nih.gov/pmc/articles/PMC3444727/
40	p21	Rufini	2012	Saos-2	Overexpression	Normal	Individual	promoter assay			No effect	Increase					https://www.ncbi.nlm.nih.gov/pmc/articles/PMC3444727/
41	H2B/h	De Cola A	2012	Human, Hek293T, H1299, HCT116	Overexpression	Normal	Individual	CHIP			Didn't mention						https://www.ncbi.nlm.nih.gov/pubmed/21725362
41	H2B/r	De Cola A	2012	Human, Hek293T, H1299, HCT116	Overexpression	Normal	Individual	CHIP			Didn't mention						https://www.ncbi.nlm.nih.gov/pubmed/21725362
41	H3/c	De Cola A	2012	Human, Hek293T, H1299, HCT116	Overexpression	Normal	Individual	CHIP			Didn't mention						https://www.ncbi.nlm.nih.gov/pubmed/21725362
41	H4/e	De Cola A	2012	Human, Hek293T, H1299, HCT116	Overexpression	Normal	Individual	CHIP			Didn't mention						https://www.ncbi.nlm.nih.gov/pubmed/21725362
41	Bax	De Cola A	2012	H1299	Overexpression	Normal	Individual	promoter assay			Increase						https://www.ncbi.nlm.nih.gov/pubmed/21725362
41	GADD45	De Cola A	2012	H1299	Overexpression	Normal	Individual	promoter assay			Increase						https://www.ncbi.nlm.nih.gov/pubmed/21725362
42	LIG4	Gong	2018	Human, HCT116, Saos-2, Hek293T, H1299	Overexpression	γ-ray	Individual	CHIP	Δ133p53 binding site		Didn't mention						https://www.ncbi.nlm.nih.gov/pmc/articles/PMC5988805/pdf/41418_2018_Article_85.pdf
42	RAD51	Gong	2018	Human, HCT116, Saos-2, Hek293T, H1299	Overexpression	γ-ray	Individual	CHIP	Δ133p53 binding site		Didn't mention						https://www.ncbi.nlm.nih.gov/pmc/articles/PMC5988805/pdf/41418_2018_Article_85.pdf
42	RAD52	Gong	2018	Human, HCT116, Saos-2, Hek293T, H1299	Overexpression	γ-ray	Individual	CHIP	Δ133p53 binding site		Didn't mention						https://www.ncbi.nlm.nih.gov/pmc/articles/PMC5988805/pdf/41418_2018_Article_85.pdf
43	BAX	Lapi	2008	Human,HCT116	endogenous	CDDP	Individual	CHIP	p73 reponse element		Didn't mention						https://www.sciencedirect.com/science/article/pii/S1097276508008411?via%3Dihub
43	p53AIP1	Lapi	2008	Human, HCT116	endogenous	CDDP	Individual	CHIP	p73 reponse element		Didn't mention						https://www.sciencedirect.com/science/article/pii/S1097276508008411?via%3Dihub
43	PML	Lapi	2008	Human HCT116	endogenous	CDDP	Highthroughput	microarray	p53 responsive	Realtime, Chip	Didn't mention						https://www.sciencedirect.com/science/article/pii/S1097276508008411?via%3Dihub
44	ADAM17	Inoue	2014	Human, Saos-2 tet inducible, TAP73 KO mice	Overexpression	Normal	Individual	CHIP	p53 response element	realtime	-	No effect	-	-	No effect	Start from mouse model, TAp73 affects mouse ADAM17 expression in testes but not human ADAM17 in Saos-2 cells.	https://www.ncbi.nlm.nih.gov/pubmed/24449892
44	MMP13	Inoue	2014	Human, Saos-2 tet inducible, TAP73 KO mice	Overexpression	Normal	Individual	CHIP	p53 response element	realtime	-	induce	-	-	No effect	Start from mouse model, p73 regulates MMP13 expression positively in Saos-2 cells	https://www.ncbi.nlm.nih.gov/pubmed/24449892
44	MDM2	Inoue	2014	Saos-2	Overexpression	Normal	Individual	CHIP									https://www.ncbi.nlm.nih.gov/pubmed/24449892
44	p21	Inoue	2014	Saos-2	Overexpression	Normal	Individual	CHIP									https://www.ncbi.nlm.nih.gov/pubmed/24449892
45	Lima1/EPLIN	Steder	2016	SK-Mel-28, SK-Mel-29, SK-Mel-103, SK-Mel-147, H1299, C8161, Mel888, SK-Mel-94, A375M, WM793,	Overexpression of DNp73	Normal	Highthroughput	microarray		promoter assay	Increase	Increase	-	-	Suppress	compared our microarray data with the ChIP-Seq results from a TP73 gene signature-based approach (Rosenbluth et al., 2008)	https://www.ncbi.nlm.nih.gov/pubmed/24135282
45	Δ133p53α (internal p53 promoter)	Marcel	2013	Human, H1299, MCF7, HACAT	Overexpression	Normal	Individual	promoter assay	p53 response elements	CHIP	Increase	Increase	Increase	Increase	Increase		https://www.ncbi.nlm.nih.gov/pubmed/22075982
47	ITGB4	Xie	2018	Human, H1299, Hek293T	Overexpression	Normal	Individual	promoter assay	p53 Respond element	Chip, western, realtime		-	Increase	-	-		https://www.ncbi.nlm.nih.gov/pmc/articles/PMC5969564/pdf/kccy-17-05-1403684.pdf
47	p21	Xie	2018	Human, H1299, Hek293T	Overexpression	Normal	Individual	promoter assay		Chip, western, realtime		-	Increase	-	-		https://www.ncbi.nlm.nih.gov/pmc/articles/PMC5969564/pdf/kccy-17-05-1403684.pdf
48	ADA	Lefkimmiatis	2009	Human, MCF7, H1299	Overexpression	Normal	Individual	promoter assay	p53 Respond element		Increase				Increase		https://cancerres.aacrjournals.org/content/canres/69/22/8563/F3.large.jpg?width=800&height=600&carousel=1
48	CCND3	Lefkimmiatis	2009	Human, MCF7, H1299	Overexpression	Normal	Individual	promoter assay	p53 Respond element		Increase				Increase		https://cancerres.aacrjournals.org/content/canres/69/22/8563/F3.large.jpg?width=800&height=600&carousel=1
48	CDC2	Lefkimmiatis	2009	Human, MCF7, H1299	Overexpression	Normal	Individual	promoter assay	p53 Respond element		Increase				Increase		https://cancerres.aacrjournals.org/content/canres/69/22/8563/F3.large.jpg?width=800&height=600&carousel=1
48	CDC25C	Lefkimmiatis	2009	Human, MCF7, H1299	Overexpression	Normal	Individual	promoter assay	p53 Respond element		Increase				Increase		https://cancerres.aacrjournals.org/content/canres/69/22/8563/F3.large.jpg?width=800&height=600&carousel=1
48	FASN	Lefkimmiatis	2009	Human, MCF7, H1299	Overexpression	Normal	Individual	promoter assay	p53 Respond element		Increase				Increase		https://cancerres.aacrjournals.org/content/canres/69/22/8563/F3.large.jpg?width=800&height=600&carousel=1
48	POLD2	Lefkimmiatis	2009	Human, MCF7, H1299	Overexpression	Normal	Individual	promoter assay	p53 Respond element		Increase				Increase		https://cancerres.aacrjournals.org/content/canres/69/22/8563/F3.large.jpg?width=800&height=600&carousel=1
49	POSTN	Landre	2016	Human, Glioblastoma cell lines U251 and U87	microarray	Normal		Chip, Promoter			Increase	-	-	-	Increase		https://www.ncbi.nlm.nih.gov/pmc/articles/PMC4914248/
50	PUMA	Ming	2008	Human, H1299, DLD1, SW480, SW837 and HT29	Overexpression	Normal	Individual	promoter assay			-	Increase	-	-	-	p73 might substitute for p53 to activate its effectors to provide some protection against neoplastic transformation in p53-deficient cells	https://www.ncbi.nlm.nih.gov/pubmed/18579560
51	Bax	Cianfrocca	2007	Human, Jurkat T cell line	Overexpression	Normal	Individual	promoter assay			Increase	Increase	Increase	Increase	Increase		https://www.nature.com/articles/4402264
52	Collagenase	Subramanian	2015	Human, H1299	Overexpression	Normal	Individual	promoter assay	near AP1		-	Increase	-	-	-		https://www.ncbi.nlm.nih.gov/pubmed/26018080
52	Cyclin D1	Subramanian	2015	Human, H1299, Saos-2	Overexpression	Normal	Individual	promoter assay	near AP1		-	Increase	-	-	-		https://www.ncbi.nlm.nih.gov/pmc/articles/PMC4513121/
53	GRAMD4	John	2011	Human, Saos-2 , H1299, HCT116 p53 null	overexpression	CDDP	Individual	promoter assay	p53 response	CHIp	Increase	Increase	-	-	-		https://www.ncbi.nlm.nih.gov/pubmed/21127500
54	PFKL	Li	2018	Mouse, p73KO MEF, Human U2OS, HCT116, and H1299	Knockdown/Knockout	etoposide	Individual	promoter assay	p53 response in intron3	CHiP	-	Increase	-	-	-		https://www.ncbi.nlm.nih.gov/pmc/articles/PMC6224601/
55	Noxa	Lu	2011	Human, UM-SCC 22A, UM-SCC1	Overexpression	TNFa	Individual	EMSA	p53 response	Chip						C-Rel compete with p73 binding to its target promoter upon TNFa treatment	https://www.ncbi.nlm.nih.gov/pubmed/21933882
55	p21	Lu	2011	Human, UM-SCC 22A, UM-SCC1	Overexpression	TNFa	Individual	EMSA	p53 response	Chip						C-Rel compete with p73 binding to its target promoter upon TNFa treatment	https://www.ncbi.nlm.nih.gov/pubmed/21933882
55	Puma	Lu	2011	Human, UM-SCC 22A, UM-SCC1	Overexpression	TNFa	Individual	EMSA	p53 response	Chip						C-Rel compete with p73 binding to its target promoter upon TNFa treatment	https://www.ncbi.nlm.nih.gov/pubmed/21933882
56	Bax	Nyman	2009	Human, SCLC H82, HEK293, HeLa, SHSY5Y, PC12	Overexpression	Normal	Individual				Increase	Increase	-	-	no effect		https://www.ncbi.nlm.nih.gov/pmc/articles/PMC2655611/
56	CD95	Nyman	2009	Human, SCLC H82, HEK293, HeLa, SHSY5Y, PC12	Overexpression	Normal	Individual				Increase	Increase	-	-	no effect		https://www.ncbi.nlm.nih.gov/pmc/articles/PMC2655611/
56	Cyclin G	Nyman	2009	Human, SCLC H82, HEK293, HeLa, SHSY5Y, PC12	Overexpression	Normal	Individual				Increase	Increase	-	-	no effect		https://www.ncbi.nlm.nih.gov/pmc/articles/PMC2655611/
56	MDM2	Nyman	2009	Human, SCLC H82, HEK293, HeLa, SHSY5Y, PC12	Overexpression	Normal	Individual				Increase	Increase	-	-	no effect		https://www.ncbi.nlm.nih.gov/pmc/articles/PMC2655611/
56	p21	Nyman	2009	Human, SCLC H82, HEK293, HeLa, SHSY5Y, PC12	Overexpression	Normal	Individual				Increase	Increase	-	-	no effect		https://www.ncbi.nlm.nih.gov/pmc/articles/PMC2655611/
56	PIG3	Nyman	2009	Human, SCLC H82, HEK293, HeLa, SHSY5Y, PC12	Overexpression	Normal	Individual				Increase	Increase	-	-	no effect		https://www.ncbi.nlm.nih.gov/pmc/articles/PMC2655611/
57	BNIP3	Varvara Petrova	2015	Human, SaOs-2, H1299	Overexpression	Hypoxia	Individual	promoter assay	p53 response, between −987 and −1021 bp upstream	realtime	Increase	Increase	-	-	-		https://www.ncbi.nlm.nih.gov/pmc/articles/PMC4612661/
58	GATA1	Marques-Garcia	2009	K562, HCT-116 p53−/−, and UT-7	Endogenous, TAp73KO	Normal	Individual		p53-response element within the human GATA1 promoter at position −3.326 kb		Increase	-	-	no effect	-		https://www.ncbi.nlm.nih.gov/pubmed/19509292
59	GLS-2	Amelio	2014	Human, SaOs-2, H1299	Overexpression	Normal	Individual		p53 response,	Chip	Increase	-	-	-	-		https://www.ncbi.nlm.nih.gov/pubmed/24186203
60	CAN19	Giulia Fontemaggi	2001	Human, H1299	overexpression	stimulated with ponasterone A	microarray		intron 1, Note: they only look at promoter and intron 1, validated by Chip only p73	Realtime and CHIP	Increase	-	-	-	-	p73alpha not p53 induce	http://www.jbc.org/content/277/45/43359.long
60	p21	Giulia Fontemaggi	2001	Human, H1299	overexpression	stimulated with ponasterone A	microarray		promoter, Note: they only look at promoter and intron 1, confirmed by Chip both p73 and p53		Increase	-	-	-	-	Both p73 and p53 target induced expression	http://www.jbc.org/content/277/45/43359.long
60	PIG3	Giulia Fontemaggi	2001	Human, H1299	overexpression	stimulated with ponasterone A	microarray		promoter, Note: they only look at promoter and intron 1, confirmed by Chip only p73		Increase	-	-	-	-	p73alpha not p53 induce	http://www.jbc.org/content/277/45/43359.long
60	PTGF-beta	Giulia Fontemaggi	2001	Human, H1299	overexpression	stimulated with ponasterone A	microarray		exon 1, Note: they only look at promoter and intron 1, confirmed by Chip only p73, possible left out other site	Realtime	Increase	-	-	-	-	Both p73 and p53 target induced expression	http://www.jbc.org/content/277/45/43359.long
60	SERPINA1	Giulia Fontemaggi	2001	Human, H1299	overexpression	stimulated with ponasterone A	microarray				Increase	-	-	-	-	p73alpha not p53 induce	http://www.jbc.org/content/277/45/43359.long
60	JAG2	Giulia Fontemaggi	2001	Human, H1299	overexpression	stimulated with ponasterone A	microarray				Increase	-	-	-	-	p73alpha not p53 induce	http://www.jbc.org/content/277/45/43359.long
60	SFN	Giulia Fontemaggi	2001	Human, H1299	overexpression	stimulated with ponasterone A	microarray		promoter, Note: they only look at promoter and intron 1, validated by Chip only p73	Realtime	Increase	-	-	-	-	p73alpha not p53 induce	http://www.jbc.org/content/277/45/43359.long
61	KAI1	Woo-KyunBae	2018	CaCo2 and DLD1 cells HEK293T, HT29, CaCo2 and DLD1, HCT116 (p53-/-)	overexpression	Normal	Individual	Chip-seq	p53-binding motifs		Increase	Increase	-	-	-		https://www.sciencedirect.com/science/article/abs/pii/S0304383517307681
62	Bax	Yun Cai	2012	Human, H1299	overexpression	Normal	Individual	Chip			Increase	-	-	-	-	iASPP expression suppressed the transactivation function of p63/p73 on the Bax/PUMA promoters	https://link-springer-com.libproxy1.nus.edu.sg/article/10.1007/s10495-012-0728-z
62	Puma	Yun Cai	2012	Human, H129	overexpression	Normal	Individual	Chip			Increase	-	-	-	-	iASPP expression suppressed the transactivation function of p63/p73 on the Bax/PUMA promoters	https://link-springer-com.libproxy1.nus.edu.sg/article/10.1007/s10495-012-0728-z
63	MIR3158	SotirisGaltsidis	2016	Human, Saos2,MDA-MB-231, MDA-MB-468	overexpression	Normal	Individual		p53-binding motifs		Supress	Increase	Increase	-	-		https://www-sciencedirect-com.libproxy1.nus.edu.sg/science/article/pii/S0304383516307418?via%3Dihub
63	MIR34A	SotirisGaltsidis	2016	Human, Saos2,MDA-MB-231, MDA-MB-468	overexpression	Normal	Individual		p53-binding motifs		Suppress	Increase	Increase	-	-		https://www-sciencedirect-com.libproxy1.nus.edu.sg/science/article/pii/S0304383516307418?via%3Dihub
64	Bak1	Graupner	2011	HCT116, HCT116 p53-/-	Overexpression	Normal	Individual	promoter assay	_x0002_2790 to _x0002_2020 bp		Increase	-	-	-	Suppress		https://www.researchgate.net/publication/49754338_Differential_regulation_of_the_proapoptotic_multidomain_protein_Bak_by_p53_and_p73_at_the_promoter_level
65	Bax	Andrea Lunardi	2009	Human, H1299	overexpression	Normal	Individual	promoter assay			Increase	-	-	Increase	-	C16orf35 interacts with human p73, and repressestranscription by TAp73cbut not by TAp73a	https://pdf.sciencedirectassets.com/272308/1-s2.0-S0006291X09X00380/1-s2.0-S0006291X09015873/main.pdf?X-Amz-Security-Token=AgoJb3JpZ2luX2VjEAIaCXVzLWVhc3QtMSJGMEQCIEQVUkKTJR3VdaFX9t3yQgrqvmYB4KFHp6YQ84%2FfK6aYAiASsyxKU6bbenDzOkLLAxrbQH%2FlDMrw%2FsKbDUCPRAUm1CrjAwjL%2F%2F%2F%2F%2F%2F%2F%2F%2F%2F8BEAIaDDA1OTAwMzU0Njg2NSIMq9Vge3rs3J3Ntxz6KrcDBoRCcRX%2FAvPW1W0qy060MBhTeKmpJgf4SaDPG%2BU4VZZEWrdY4EqYns…
66	POSTN	Puppin C	2011	FRO BCPAP, TPC-1, WRO and FRO	overexpression	Normal	Individual	promoter assay			Slight increase	Slight decrease	-	-	Increase	cell line dependent effect of p73 activity in presence of deacetylase inhibitor tricostatin A (TSA) or suberoylanilide hydroxamic acid (SAHA)	https://link-springer-com.libproxy1.nus.edu.sg/article/10.1007/s13402-011-0009-9
67	FGFR3	A. EmreSayan	2010	Human,H1299, RT112, HT1376, J82, UMUC-3	overexpression	Normal	Individual	No promoter No CHIP	Nine p53/p63/p73 binding motifs	western	Increase	Increase	Increase	-	no effect	mapped the site by themselve	https://www-sciencedirect-com.libproxy1.nus.edu.sg/science/article/pii/S0006291X10005358
68	Noxa	YunShi	2010	SK-N-SH, NB-9, IMR32 and NB-19, SK-N-DZ and SK-N-BE, H1299	overexpression	Normal	Individual	promoter assay	p53-binding motifs		Increase	-	-	-	-	mapped the site by themselve	https://www-sciencedirect-com.libproxy1.nus.edu.sg/science/article/pii/S0959804910004508
69	Hey2	Fujitani	2010	Mouse,	endogenous	Normal	Individual	promoter assay	from −727 bp to −547 bp, p53 response element							Mouse data to human cell line	https://www.ncbi.nlm.nih.gov/pubmed/21074438
70	Bim	Busuttil	2010	Jukart, mouse	endogenous	Normal	Individual	promoter assay			Increase					Mouse data , p73 KO T cells?	https://www.ncbi.nlm.nih.gov/pubmed/20921405
71	N-CAM	De Laurenzi V	2000	Mouse, N1E115	overexpression	Normal	Individual	promoter assay		western	-	Increase	-	-			http://www.jbc.org/content/275/20/15226.long
71	p21	De Laurenzi V	2000	Mouse, N1E115	overexpression	Normal	Individual	promoter assay		-	Increase	Increase	Increase	Increase			http://www.jbc.org/content/275/20/15226.long
72	Maspin	King KE	2014	mouse, keratinocytes	endogenous	Normal	Individual	Chip, EMSA, promoter	p53-binding motifs		Increase	Increase	-	-	-	DNp63 affect p73 binding	https://onlinelibrary-wiley-com.libproxy1.nus.edu.sg/doi/full/10.1002/mc.22022
73	MDM2	Dania Alarcon-Vargas,	2000	Mouse,fibroblast,p53null	overexpression	Normal	Individual	promoter assay		-	Increase	Increase	-	-			https://www.nature.com/articles/1203311
73	MDR	Dania Alarcon-Vargas,	2000	Mouse,fibroblast, p53null	overexpression	Normal	Individual	promoter assay		-	Decrease	Decrease	-	-			https://www.nature.com/articles/1203311
74	DNAI1	Merit Wildung	2019	Mouse, TAp73 knockout	endoenous, TAp73KO	Normal	Individual	Chip, Realtime, western			Increase	Increase	-	-	-	mouse model data then to cell lines	https://www-nature-com.libproxy1.nus.edu.sg/articles/s41418-019-0332-7
74	DNALI1	Merit Wildung	2019	Mouse, TAp73 knockout	endoenous, TAp73KO	Normal	Individual	Chip, Realtime,western			Increase	Increase	-	-	-	mouse model data then to cell lines	https://www-nature-com.libproxy1.nus.edu.sg/articles/s41418-019-0332-7
74	FOXJ1	Merit Wildung	2019	Mouse, TAp73 knockout	endoenous, TAp73KO	Normal	Individual	Chip, Realtime			Increase	Increase	-	-	-	mouse model data then to cell lines	https://www-nature-com.libproxy1.nus.edu.sg/articles/s41418-019-0332-7
75	AQP2	Zubaida Saifudeen	2005	Mouse, IMCD-3	Overexpression	Normal	Individual	promoter assay	–10 kb/CAT, p53 RE	IHC, Chip	Increase	Increase	Increase	Increase	Suppress		http://www.jbc.org/content/280/24/23094.long
75	bradykinin B2R	Zubaida Saifudeen	2005	IMCD-3	Overexpression	Normal	Individual	promoter assay	–94 to +55, p53 RE	EMSA, western	Increase	Increase	Increase	Increase	Suppress	mapped the site by themselve	http://www.jbc.org/content/280/24/23094.long
76	p57Kip	GiovannaVaccarello	2006	Mouse, p21-/- fibroblast	Overexpression	Normal	Individual	promoter assay	−165/+15,		Increase	Increase	-	Increase	-	in p21-/-, mapped by themselve unclear what TF binding site is that	https://www-sciencedirect-com.libproxy1.nus.edu.sg/science/article/pii/S0022283605015883?via%3Dihub
77	PDGF β-receptor	Anders Hackzell	2002	Mouse, NIH3T3 and H015.19	Overexpression	Normal	Individual	promoter assay	CCAAT box, −1900 to +23,	realtime pcr, western	Supress	-	-	-	Increase	p73 Independent of c-Myc Represses Transcription of Platelet-derived Growth Factor β-Receptor through Interaction with NF-Y	https://www.ncbi.nlm.nih.gov/pubmed/12167641

## Sheet: genes also validated in mouse c
No.	Gene name
1	Hey2
2	BCL2L11
3	NCAM1
4	CDKN1A
5	SERPINB5
6	MDM2
7	ABCB1
8	DNAI1
9	DNALI1
10	FOXJ1
11	AQP2
12	BDKRB2
13	CDKN1C
14	PDGFRB
15	CDK1

## Sheet:  p53 targets Fishcer 2017
Index	Validated p53 target gene from Fischer (2017)
1	ABCA12
2	ABHD4
3	ABTB2
4	ACER2
5	ACTA2
6	ACYP2
7	ADCK3
8	ADGRG1
9	AEN
10	AIFM2
11	AK3
12	AKAP9
13	ALDH1A3
14	ALOX5
15	AMOTL1
16	AMZ2
17	ANKRA2
18	ANXA4
19	APAF1
20	APOBEC3C
21	APOBEC3H
22	ARC
23	ARHGEF3
24	ARVCF
25	ASCC3
26	ASTN2
27	ATF3
28	BAX
29	BBC3
30	BBS2
31	BCL2L1
32	BCL6
33	BHLHE40
34	BLCAP
35	BLOC1S2
36	BMP7
37	BORCS7
38	BTBD10
39	BTG1
40	BTG2
41	BTG3
42	C17orf82
43	C17orf89
44	CAPN2
45	CASP6
46	CATSPERG
47	CAV1
48	CCDC51
49	CCDC90B
50	CCNG1
51	CCNK
52	CD82
53	CDH8
54	CDIP1
55	CDKN1A
56	CEL
57	CERS5
58	CES2
59	CFLAR
60	CGB7
61	CHST14
62	CLCA2
63	CLDN1
64	CLP1
65	CMBL
66	COBLL1
67	COL7A1
68	CPE
69	CPEB2
70	CPEB4
71	CPSF4
72	CROT
73	CSF1
74	CSNK1G1
75	CYFIP2
76	CYP4F3
77	DAPK1
78	DCP1B
79	DDB2
80	DDIT4
81	DDR1
82	DGKA
83	DHRS3
84	DNAJB2
85	DOCK8
86	DRAM1
87	DUSP11
88	DUSP14
89	DUSP5
90	DUSP7
91	DYRK3
92	E2F7
93	EBI3
94	EDA2R
95	EDN2
96	EFNB1
97	EI24
98	EML2
99	ENC1
100	ENPP2
101	EPHA2
102	EPN3
103	EPS8L2
104	ETV7
105	FAM13C
106	FAM196A
107	FAM198B
108	FAM210B
109	FAM212B
110	FAM49A
111	FAM84B
112	FAM98C
113	FAS
114	FBXO22
115	FBXO32
116	FBXW7
117	FCHO2
118	FCHSD2
119	FDXR
120	FHL2
121	FLRT2
122	FOSL1
123	FUCA1
124	GADD45A
125	GBE1
126	GCC2
127	GDF15
128	GLS2
129	GNAI1
130	GPC1
131	GPR87
132	GPX1
133	GRHL3
134	HES1
135	HES2
136	HHAT
137	HRAS
138	HSD17B3
139	HSPA4L
140	ICOSLG
141	IER5
142	IGDCC4
143	IGFBP7
144	IKBIP
145	IL1B
146	INPP1
147	ISCU
148	ISYNA1
149	ITGA3
150	JAG1
151	KCNN4
152	KITLG
153	KLHDC7A
154	KRT15
155	KRT8
156	KSR1
157	LACC1
158	LAPTM5
159	LCE1E
160	LIF
161	LIMK2
162	LMNA
163	LPXN
164	LRP1
165	LRPAP1
166	MAST4
167	MCC
168	MDM2
169	METTL8
170	MFAP3L
171	MICALL1
172	MKNK2
173	MLF2
174	MON2
175	MR1
176	MRPL49
177	MYBPHL
178	MYLK
179	MYO6
180	MYOF
181	NADSYN1
182	NEFL
183	NFKBIA
184	NHLH2
185	NINJ1
186	NKAIN4
187	NLRP1
188	NOTCH1
189	NTPCR
190	NUPR1
191	NYNRIN
192	ORAI3
193	P3H2
194	PADI4
195	PANK1
196	PANK2
197	PAQR7
198	PARD6G
199	PCBP4
200	PCLO
201	PCNA
202	PDE4C
203	PERP
204	PGAP1
205	PGF
206	PGPEP1
207	PHLDA3
208	PHPT1
209	PIDD1
210	PLCL2
211	PLCXD2
212	PLEKHF1
213	PLK2
214	PLK3
215	PLLP
216	PLTP
217	PLXNB1
218	PLXNB2
219	PMAIP1
220	PML
221	POLH
222	POU3F1
223	PPFIBP1
224	PPM1D
225	PPM1J
226	PPP1R3C
227	PPP4R3A
228	PRDM1
229	PRKAB1
230	PRKAB2
231	PRKX
232	PRODH
233	PSTPIP2
234	PTAFR
235	PTP4A1
236	PTPRE
237	PTPRU
238	PVRL4
239	RABGGTA
240	RAD51C
241	RALGDS
242	RAP2B
243	RBM38
244	RETSAT
245	REV3L
246	RGL1
247	RGMA
248	RGS16
249	RGS20
250	RHOC
251	RNASE7
252	RND3
253	RNF144B
254	RNF19B
255	RPS19
256	RPS27L
257	RRAD
258	RRM2B
259	S100A2
260	SAC3D1
261	SARS
262	SCIN
263	SCN2A
264	SCN3B
265	SCN4B
266	SCRIB
267	SDC4
268	SDPR
269	SEMA3B
270	SERPINB5
271	SERPINE1
272	SERTAD1
273	SESN1
274	SESN2
275	SFN
276	SLC12A4
277	SLC25A45
278	SLC30A1
279	SLC44A5
280	SLC4A11
281	SLC9A1
282	SMAD3
283	SNX2
284	SOCS4
285	SPATA18
286	STAT3
287	STEAP3
288	STK17A
289	STX6
290	SULF2
291	SUSD6
292	SYTL1
293	TAB3
294	TCAIM
295	TEP1
296	TET2
297	TEX9
298	TGFA
299	TIGAR
300	TLR3
301	TM7SF3
302	TMEM63B
303	TMEM68
304	TMEM8B
305	TNFAIP8
306	TNFRSF10A
307	TNFRSF10B
308	TNFRSF10C
309	TNFRSF10D
310	TP53
311	TP53I11
312	TP53I3
313	TP53INP1
314	TP73
315	TRAF4
316	TRAK1
317	TRIAP1
318	TRIM22
319	TRIM32
320	TRIM38
321	TRIM5
322	TRIML2
323	TRIP6
324	TSGA10
325	TSKU
326	TSPAN11
327	TYMSOS
328	UNC5B
329	UQCC1
330	VCAN
331	VDR
332	VWCE
333	WDR63
334	XPC
335	YPEL3
336	ZMAT3
337	ZNF195
338	ZNF219
339	ZNF337
340	ZNF385A
341	ZNF488
342	ZNF561
343	ZNF79

## Sheet: cell lines in focused study
No.	Cell line	Number of article using this cell line	TP53 mutation status	Remark
2	A2780	2	MT
6	BM314	1	MT	https://onlinelibrary.wiley.com/doi/full/10.1002/ijc.20117
13	HS766T	1	MT
21	RKO	2	WT
35	WRO	1	MT
43	BCPAP	1	MT	https://www.ncbi.nlm.nih.gov/pmc/articles/PMC3499787/
44	C33A	1	MT
45	CaCo2	1	MT
46	DLD1	2	MT
47	EJ	1	MT
48	HaCaT	2	MT
49	HT1376	1	MT
50	HT29	2	MT
51	J82	1	MT
52	Jurkat T cell	1	MT
53	K562	3	MT
54	MDA MB231	1	MT
55	MDA MB468	1	MT
56	MKN28	1	MT
57	MKN74	1	MT
59	RT112	1	MT
60	H82	1	MT
61	SK-Mel-28	1	MT
62	SK-N-DZ	1	MT
63	SW480	2	MT
64	SW837	1	MT
65	U251	1	MT
66	UM-SCC 22A	1	MT
67	UMUC-3	1	MT	https://www.ncbi.nlm.nih.gov/pmc/articles/PMC6033348/
68	UT-7	1	MT
8	FRO	1	Null	https://www.ncbi.nlm.nih.gov/pubmed/9768682
12	Hep3B	2	Null
23	SK-Mel-103	1	NULL
38	H1299	27	p53 null
39	H24	1	p53 null	http://genesdev.cshlp.org/content/10/19/2438.full.pdf
40	HCT116 p53 null	3	p53 null
41	HL60	1	p53 null
42	Saos-2	25	p53 null
18	Mel888	1	Unknown
26	SK-Mel-94	1	Unknown
58	PaCl4	1	unknown
1	A172	1	WT
3	A293	1	WT	https://cancerres.aacrjournals.org/content/canres/67/7/3043.full.pdf
4	A375M	1	WT
5	AGS	1	WT
7	C8161	1	WT	https://www.ncbi.nlm.nih.gov/pmc/articles/PMC5830592/
9	G401	1	WT
10	HCT116	10	WT
11	Hela	6	WT	HPV overexpression
14	IMR32	1	WT
15	LAN-5	1	WT
16	LoVO	1	WT
17	MCF7	8	WT
19	NB-19	1	WT	https://cancerres.aacrjournals.org/content/79/13_Supplement/386
22	SH-SY5Y	1	WT
24	SK-Mel-147	1	WT
25	SK-Mel-29	1	WT
27	SKNAS	1	WT
28	SK-N-BE	1	WT
29	SK-N-SH	1	WT
30	TPC-1	1	WT
31	U20S	1	WT	?
32	U87	2	WT
33	UM-SCC1	1	WT
34	WM793	1	WT
36	HEK293T	7	WT	SV40
37	NHEK	1	WT	SV40
20	NB-9	1	WT (CHP-212)	https://www.sciencedirect.com/science/article/pii/S0092867400805401
