# Supplementary material for: p53-Related Transcription Targets of TAp73 in Cancer Cells—Bona Fide or Distorted Reality?
Source: Int J Mol Sci. 2020 Feb 17;21(4):1346. doi: 10.3390/ijms21041346 (PMC7072922; doi:10.3390/ijms21041346)
Supplement: Supplementary file 1 [file ijms-21-01346-s001.zip › ijms-672239-supplementary proofreading/Supplementary Table S2.xlsx]

## Sheet: overview of 12 genome studies
Year	Author	Experiment	Cell lines	Cell genetic background	Conditions	Antibody	link	Remarks
2015	Amelio	Microarray	H1299 (shCTR vs shTAp73)	p53-null, high TAp73	Xenografts in nude mice		https://www.ncbi.nlm.nih.gov/pubmed/25535359	200 regulated in TAp73-depleted tumors, with 123 up
2009	Huang	Chip-array	HCT116-3(6) (-HU vs +HU)	HCT116 with minicell	HU treated for 16h	Home made anti-p73 (827) antibody reacted with four isoforms of p73 (a, b, g and d) but not p53	https://www.ncbi.nlm.nih.gov/pubmed/19558638	Chip data: GSE12242; microarray was done with double knockdown of p53-p73, excluded for further analysis
2011	Koeppel	Chip-Seq + RNA-Seq	Saos2 (TAp73a vs TAp73b)	p53-null, p73-null	induced by Dox	BL906 (Abcam) for p73.	https://www.ncbi.nlm.nih.gov/pubmed/21459846	Chip-Seq and RNA-seq data deposited: GSE15780
2016	Landre	Microarray	U251 (Si scr vs Sip73full)	mutant p53	72 hr post of in transfection		https://www.ncbi.nlm.nih.gov/pubmed/26930720	the microarray results were mentioned but the list is not provided. It is excluded for analysis	We found 632 genes differentially expressed in the knock down compared to the control cells
2008	Lapi	Microarray	HCT116 (Si scr vs Sip73full)	wt p53	CDDP treated		https://www.ncbi.nlm.nih.gov/pubmed/19111660	only part for gene list avaible:156 genes down by sip73
2018	Marini	Microarray	HEK293T (Si scr vs Sip73full)	WTp53, but inactivated by SV40	Untreated Vs Treated H202 3hr		https://www.ncbi.nlm.nih.gov/pubmed/29844156	Note: only untreated was included for the analysis.
2008	Rosenbluth	Microarray + Chip-Seq	H1299 (GFP vs HA-TAp73b)	p53-null, high TAp73	5hr post of transfection		https://www.ncbi.nlm.nih.gov/pubmed/18678646	Microarray data: GSE11626, Chip-seq: GSE11672
2011	Rosenbluth	Microarray + Chip-array	Rh30 (shGFP vs shp73)	p53 had a heterozygous 817C>T (R273C) missense	(ctr vs rapamycin)		https://www.ncbi.nlm.nih.gov/pubmed/21245298	Microarray data: GSE15703, Chip-array: GSE15704	A total of 7,678 sites in control cells and 8,165 sites in rapamycin-treated cells showed greater than 2.5-fold enrichment after p73 ChIP.
2008	Scian	Microarray	H1299 (b-gal vs TAp73a or TAp73b)	p53-null, high TAp73	NO		https://www.ncbi.nlm.nih.gov/pubmed/17982488	only part of genes listed and the whole dataset is not uploaded.
2016	Si	ChIP-seq	UM-SCC46	previously shown to exhibit higher expression of mtTP53, TP63 and TP73TAp73 exhibited a partial compensatory function for mutated TP53	untreated Vs Treated TNFa 1hr	TAp73 (IMG246, Imgenex) previously from Imgenex, currently now NBP2-24737 from Novus Biologicals. This antibody was raised by immunization to peptide from the N-terminus of the TA domain to bind to all TAp73 isoforms, including TAp73 α, β, γ, δ	https://www.ncbi.nlm.nih.gov/pubmed/27132513	Chip-seq: SRR952952
2013	Steder	microarray	SK-Mel-29(ctr vs DNp73)	Not known	NO		https://www.ncbi.nlm.nih.gov/pubmed/24135282	Microarray: E-MEXP-3911	It is about DNp73 isoform, excluded for further analysis.
2011	Yang	Chip-array	ME180	WTp53, but inactivated by HPV+	No	mouse monoclonal antibody to p73 (11C12)	https://www.ncbi.nlm.nih.gov/pubmed/20644729	Chip-array: GSE18650	identified 488 p73 sites at a significance threshold of P≤10−5

## Sheet: single validated genes
AARS
APOC3
ARRDC3
BAZ1A
BPIL1
C11orf21
C14orf169
C15orf21
C21orf94
CHRNG
CNFN
CNGB3
CSAG1
CX3CL1
DGPCR
DKFZp313M07
DKFZp566F0947
ETF1
FIGLA
FLJ45121
FLJ90637
FUT9
GDF1
GDF10
GMNN
GPR132
GPRASP2
GZMA
HAMP
HAPLN3
INPP1
IVL
KIAA0473
KIAA1404
KLF1
KLPH
LHX6
MAP1A
MEFV
MGC12458
MSN
MUCDHL
NEURL
NKX28
PKDREJ
POLK
PP5423
RTN4RL2
SDS
SLCO5A1
SPR
STAM
STMN4
TWIST1
UBE2E1
ZNF157
A2BP1
ACCN1
ACTN4
ADORA1
AK091509
AL713776
ANAX13
AXL
BCL2
BCL3
BGN
BNIP3
C20orf39
C6orf31
CDK6
CDKN1A
CDKN1C
CEBPA
CITED2
CLSTN2
CPEB4
CREB3
CTGF
CTNNBIP1
CYP4F8
DCP1B
DDEF2
DEDD
DLGAP1
EDNRB
EEF1B2
EIF5AL1
FAM21B
FAS
FLH2
FLJ00400
FLJ31978
FLJ35934
FLNB
FOSL1
GADD45A
GAGED3
GAS1
GDF15
GHRL3
GSTA5
HBEGF
HSP40
IKBKB
IL1RAP
ITGA6
ITGAX
KCNMA1
LCE3B
LEFTY2
LIMA1
LOC92305
LOX
LTBP2
MAGEA4
MAL
MCEE
MDM2
METT10D
MGC5356
MIG6
MOBKL2A
NCK2
NDUFS2
NEDD4L
NOS1AP
NTN1
P4HA1
PANK1
PDE4D
PDE6D
PDK1
PLOD
PML
POSTN
PRKAB2
PTCHD1
PTPRO
RNF43
RPS27L
RRAD
RSG4
SEPT9
SERPINE1
SFN
SVIL
THSB4
TIAM2
TNFSF10
VEGF-A
YWHAB
Zyx

## Sheet: signal pathways described
Amelio2015Microarray H1299(shCTRvsshTAp73)	Huang2009Chipseq HCT116-3(6) (-HU)	Huang2009Chipseq HCT116-3(6) (+HU)	Koeppel2011ChipSeq Saos2(TAp73a or TAp73b)	Landre2016MicroarrayU 251(SiSCRvsSip73)	Steder-2013 (SK-Mel-29(ctr vs DNp73)	Lapi2008Microarray HCT116 (SiSCRvsSip73) treated with CDDP	Rosenbluth2008Microarray H1299(GFPvsTAp73b)	Rosenbluth2011Microarray Rh30 (CTRvsSip73(both)-untreated GSE15703	Marini2018Microarray HEK293T(SiSCRvsSip73) treated by H2O2	Scian2008Microarray H1299(bgalvsTAp73a/TAp73b)	Si2016ChIPseq UM-SCC46	Yang2011Chip- array ME180
Gene name ([Sh Ta] vs [Ctrl]) ( Fig.S7 by microarray)	(Table S5) by Chip-seq	(Table S5) by Chip-seq	(qPCR or RNA-seq) (Table.SII)	632 genes mentioned not provided, (figue. 3) by-microarray	Fig.3 regulated by DNp73	part of list available	Fig.2 H1299TAp73b vs H1299GFP (GSE11626)	sip73 vs ctrl untreated	SI-2 (untreated) Sip73vsSiSCR	Part of p73b-regulated genes provided, no validation. Excluded/	treated TNFa：UMSCC46 SRX335522	GSE18650
	p73-HU	p73+HU	p73a					regluated by p73 with rapamycin	NUCLEOLUS	Table S1 and S2 by p73b	No OG provided	No OG provided
hypoxia response	glycoprotein	glycoprotein	anatomical structure development	cell adhesion	cell migration	apopotosis	cell cycle	Focal adhesion	NUCLEUS	cell cycle
growth factor activity	transmembrane	signal	developmental process	intergrin and Fibronection binding	enzyme linked receptor protein signaling		response to stress	Regulation of actin cytoskeleton	PROTEIN BINDING	mitosis
identifical protein binding	membrane	glycosylation site:N-linked (GlcNAc...)	system development		cell adhesion		cell death	Adherens junction	NUCLEOPLASM	DNA metabolism
	glycosylation site:N-linked (GlcNAc...)	transmembrane	organ development		regulation of cell migration		cell proliferation	Chronic myeloid leukemiaInsulin signaling pathway	ATP BINDING	iron ion homeostasis
	signal	membrane	multicellular organismal development		response to hypoxia		nucleotide metabolism	Calcium signaling pathwayGlycan structuros . biosynthesis 1	CENTROSOME	cytokinesis
	plasma membrane	g-protein coupled receptor	tissue development		regulation of cell death		protein depolymerization	GliomaMAPK signaling pathway	PROTEIN TRANSPORTER ACTIVITY	microtubule-based movement
	receptor	G-protein coupled receptor activity	ectoderm development		plasma membrane		transcription factor activity	ApoptosisAxon guidanceTight junction	REGULATION OF GLUCOSE TRANSPORT	Table S1 and S2 by p73a
	transmembrane region	cell surface receptor linked signal transduction	multicellular organismal process		extracellular space		cellular metabolism	Phosphatidylinositol signaling system	INTRACELLULAR PROTEIN TRANSPORT	cell cycle
	integral to plasma membrane	transducer	epidermis development		extracellular region part		muscle development	Pancreatic cancer	NUCLEAR PORE	mitosis
	intrinsic to plasma membrane	signal peptide	cell differentiation		extracellular matrix		myeloid cell differentiation	ECM-receptor interaction	TRANSCRIPTION	iron ion homeostasis
	cell communication	rhodopsin-like receptor activity	cellular developmental process		membrane fraction		cell motility	T cell receptor signaling pathway	DNA BINDING	cytokinesis
	disease mutation	cell communication	anatomical structure morphogenesis		collagen			Purine metabolism	NUCLEAR SPECK	DNA metabolism
	alternative splicing	transmembrane receptor activity	p73b		cell projection			GnRH signaling pathway	SI-2 (treated by H2O2)	microtubule-based movement
	signal peptide	alternative splicing	developmental process		cytoskeletal protein binding			Gap junction	SMALL MOLECULE METABOLIC PROCESS	regulation of cyclin dependent protein kinase activity
	transmembrane receptor activity	signal transducer activity	anatomical structure development		transmembrane receptor protein tyrosine			Colorectal cancer	MITOCHONDRIAL INNER MEMBRANE
	intracellular signaling cascade	G-protein coupled receptor protein signaling pathway	multicellular organismal development		protein homodimerization activity			Neurodegenerative Disorders	MITOCHONDRIAL MATRIX
	signal transduction	transmembrane region	multicellular organismal process		glycosaminoglycan binding			Wnt signaling pathway	RESPIRATORY ELECTRON TRANSPORT CHAIN
	signal transducer activity	receptor	system development		serine-type endopeptidase inhibitor activity			Pyrimidine metabolism	NAD BINDING
	rhodopsin-like receptor activity	signal transduction	anatomical structure morphogenesis		protein kinase activity			Hedgehog signaling pathway	MITOCHONDRIAL ELECTRON TRANSPORT
	G-protein coupled receptor activity	plasma membrane	organ development		guanyl-nucleotide exchange factor activity			Leukocyte transendothelial migration	NADH DEHYDROGENASE (UBIQUINONE) ACTIVITY
	protein binding	IPR000276:Rhodopsin-like GPCR superfamily	cell differentiation					Notch signaling pathway	MITOCHONDRIAL RESPIRATORY CHAIN COMPLEX I
		intrinsic to plasma membrane	cellular developmental process					Cell adhesion molecules (CAMs)	ISOCITRATE METABOLIC PROCESS
		intrinsic to membrane	nervous system development					Long-term potentiation	TRICARBOXYLIC ACID CYCLE
		disease mutation	cell motility					Natural killer cell mediated cytotoxicity	MITOCHONDRIAL ATP SYNTHESIS COUPLED PROTON TRANSPORT
		extracellular region	localization of cell					Olfactory transduction	MITOCHONDRIAL PROTON-TRANSPORTING ATP SYNTHASE COMPLEX
		integral to membrane						Cell cycle	TRANSMEMBRANE TRANSPORTER ACTIVITY
		integral to plasma membrane						Pathogenic Escherichia coli infection	HYDROGEN ION TRANSPORTING ATP SYNTHASE ACTIVITY
		disulfide bond						EPEC Pathogenic Escherichia coli infection	ATP BIOSYNTHETIC PROCESS
		receptor activity						Amyotrophic lateral sclerosis (ALS)	BRANCHED-CHAIN AMINO ACID CATABOLIC PROCESS
		direct protein sequencing						Ribosome	PROTON-TRANSPORTING ATPASE ACTIVITY
		development						mTOR signaling pathway	CELLULAR NITROGEN COMPOUND METABOLIC PROCESS
		organismal physiological process						TGF-beta signaling pathway	CELLULAR LIPID METABOLIC PROCESS
								Chondroitin sulfate biosynthesis	FATTY ACID BETA-OXIDATION
								Heparan sulfate biosynthesis	ATPASE ACTIVITY
								Jak- STAT signaling pathway	ELECTRON CARRIER ACTIVITY
								Aminoacyl-tRNA biosynthesis	GLUCONEOGENESIS
								Sphingolipid metabolism	RESPONSE TO CAMP
								Cytokine-cytokinn receptor interaction	CYTOSOL
								Valine, leucine and isoleucine degradation	CARBOHYDRATE METABOLIC PROCESS
								Epithelial cell signaling in Helicobacter pylori infection	MITOCHONDRIAL OUTER MEMBRANE
								Glycerolipid metabolism	ATP CATABOLIC PROCESS
								Glycosphingolipid biosynthesis . neo-lactoseries	MITOCHONDRIAL MEMBRANE
								B cell receptor signaling pathway	RESPONSE TO ORGANIC CYCLIC COMPOUND
								Dentatorubropallidoluysian atrophy (DRPLA)	GLUCOSE METABOLIC PROCESS
								Inositol phosphate metabolism	MAGNESIUM ION BINDING
								Arginine and proline metabolism
								Alzheimer"s disease
								Prion disease
								Glyoxylate and dicarboxylate metabolism
